# Supplementary material for: IL-27 Induced by Select Candida spp. via TLR7/NOD2 Signaling and IFN-β Production Inhibits Fungal Clearance
Source: J Immunol. 2016 Jun 3;197(1):208–21. doi: 10.4049/jimmunol.1501204 (PMC4911616; doi:10.4049/jimmunol.1501204)
Supplement: Data Supplement [file JI_1501204.zip]

Archive with 2 entries (2 files):
- JI_1501204_Supplemental_Figures_1.pdf
- manifest.xml
